# Supplementary material for: Protein–protein interactions between tenascin-R and RPTPζ/phosphacan are critical to maintain the architecture of perineuronal nets
Source: J Biol Chem. 2023 Jun 23;299(8):104952. doi: 10.1016/j.jbc.2023.104952 (PMC10371798; doi:10.1016/j.jbc.2023.104952)
Supplement: Supporting Table S1 [file mmc2.xlsx]

## Sheet: Related to Figure 1C
Controls									Assay #1												Assay #2
										Raw data												Raw data
		Negative control: Fc + FcYTS				Positive control: TSFc
										Fc	2192	1845	1939									Fc	3941	4773	4876
		4198				209182				Fc-ACAN	15831	1878	6425		FcYTS-ACAN	2193	13987	1891	9180			RPTPζ(CA-FN)-Fc	1100775	737837	529894
		4952				207329				CNTN1-Fc	1933	1999	1700066		CNTN1-FcYTS	2051	2397	1883	2077195			RPTPζ(CA)-Fc	1055908	6663	6425
		4009				190931				Fc-TNC(EGF)	1627	1796	1608		FcYTS-TNC(EGF)	1887	1855	1779	1844			RPTPζ(FN)-Fc	4103	1050329	402895
		4050				191167				Fc-TNC(FN1-Fg)	1928	1650	1649		FcYTS-TNC(FN1-Fg)	2670	40874	2231	2098072				CNTN1-FcYTS	FcYTS-TNC(FN1-Fg)	FcYTS-TNR(FN1-Fg)
		4251				185942				Fc-TNC(FNA1D)	1568548	2196	1779834		FcYTS-TNC(FNA1D)	1981	1872	1676	1674
		4485				158782				Fc-TNR(EGF)	1741	1732	1560		FcYTS-TNR(EGF)	1724	2657	1570	1646
										Fc-TNR(FN1-Fg)	1804437	2466	672640		FcYTS-TNR(FN1-Fg)	1790	40142	2322	524086
											FcYTS-ACAN	RPTPγ-FcYTS	RPTPζ-FcYTS			Fc	Fc-ACAN	RPTPγ-Fc	RPTPζ-Fc
	Average background:	4324.17		Average positive control:		190556
										Processed data	Obtained by dividing the signal above by the average background (4324.17)											Processed data	Obtained by dividing the signal above by the average background (4324.17)
										Fc	0.506918	0.426672	0.44841									Fc	0.911389	1.1038	1.12762
										Fc-ACAN	3.66105	0.434303	1.48584		FcYTS-ACAN	0.50715	3.23461	0.43731	2.12295			RPTPζ(CA-FN)-Fc	254.563	170.631	122.542
										CNTN1-Fc	0.447023	0.462286	393.155		CNTN1-FcYTS	0.474311	0.554326	0.43546	480.369			RPTPζ(CA)-Fc	244.187	1.54087	1.48583
										Fc-TNC(EGF)	0.376257	0.41534	0.371864		FcYTS-TNC(EGF)	0.436385	0.428984	0.411409	0.426441			RPTPζ(FN)-Fc	0.948853	242.897	93.1728
										Fc-TNC(FN1-Fg)	0.445866	0.381576	0.381345		FcYTS-TNC(FN1-Fg)	0.61746	9.45246	0.515938	485.197				CNTN1-FcYTS	FcYTS-TNC(FN1-Fg)	FcYTS-TNR(FN1-Fg)
										Fc-TNC(FNA1D)	362.74	0.507844	411.602		FcYTS-TNC(FNA1D)	0.458123	0.432916	0.387589	0.387127
										Fc-TNR(EGF)	0.402621	0.40054	0.360763		FcYTS-TNR(EGF)	0.39869	0.614454	0.363076	0.380651
										Fc-TNR(FN1-Fg)	417.291	0.570283	155.554		FcYTS-TNR(FN1-Fg)	0.413953	9.28318	0.536982	121.199
											FcYTS-ACAN	RPTPγ-FcYTS	RPTPζ-FcYTS			Fc	Fc-ACAN	RPTPγ-Fc	RPTPζ-Fc
										Processed data	Rounded up to nearest unit											Processed data	Rounded up to nearest unit
										Fc	1	1	1									Fc	1	2	2
										Fc-ACAN	4	1	2		FcYTS-ACAN	1	4	1	3			RPTPζ(CA-FN)-Fc	255	171	123
										CNTN1-Fc	1	1	394		CNTN1-FcYTS	1	1	1	481			RPTPζ(CA)-Fc	245	2	2
										Fc-TNC(EGF)	1	1	1		FcYTS-TNC(EGF)	1	1	1	1			RPTPζ(FN)-Fc	1	243	94
										Fc-TNC(FN1-Fg)	1	1	1		FcYTS-TNC(FN1-Fg)	1	10	1	486				CNTN1-FcYTS	FcYTS-TNC(FN1-Fg)	FcYTS-TNR(FN1-Fg)
										Fc-TNC(FNA1D)	363	1	412		FcYTS-TNC(FNA1D)	1	1	1	1
										Fc-TNR(EGF)	1	1	1		FcYTS-TNR(EGF)	1	1	1	1
										Fc-TNR(FN1-Fg)	418	1	156		FcYTS-TNR(FN1-Fg)	1	10	1	122
											FcYTS-ACAN	RPTPγ-FcYTS	RPTPζ-FcYTS			Fc	Fc-ACAN	RPTPγ-Fc	RPTPζ-Fc
																					Assay #3 (repeat of assay #2 above)
																						Raw data
																						Fc	4209	5654	15082
																						RPTPζ(CA-FN)-Fc	987033	570045	452422
																						RPTPζ(CA)-Fc	1007551	5914	6593
																						RPTPζ(FN)-Fc	4196	933692	399487
																							CNTN1-FcYTS	FcYTS-TNC(FN1-Fg)	FcYTS-TNR(FN1-Fg)
																						Processed data	Obtained by dividing the signal above by the average background (4324.17)
																						Fc	0.973366	1.30753	3.48784
																						RPTPζ(CA-FN)-Fc	228.26	131.828	104.626
																						RPTPζ(CA)-Fc	233.004	1.36766	1.52469
																						RPTPζ(FN)-Fc	0.97036	215.924	92.3847
																							CNTN1-FcYTS	FcYTS-TNC(FN1-Fg)	FcYTS-TNR(FN1-Fg)
																						Processed data	Rounded up to nearest unit
																						Fc	1	2	4
																						RPTPζ(CA-FN)-Fc	229	132	105
																						RPTPζ(CA)-Fc	234	2	2
																						RPTPζ(FN)-Fc	1	216	93
																							CNTN1-FcYTS	FcYTS-TNC(FN1-Fg)	FcYTS-TNR(FN1-Fg)

## Sheet: Related to Figure 3
Detailed parameters for Biolayer interferometry assays.
			Kinetic analysis					Dose-response analysis
Immobilized protein	Analyte	CaCl2 or EDTA	KD (nM)	Kon (1/Ms)	Koff (1/s)	R square for fitting		KD (nM)	R square for fitting
biotin-RPTPζ(FN)	HTNC(Fg)	CaCl2	150	172000	0.0258	0.9845		127	0.9976
biotin-RPTPζ(FN)	HTNC(Fg)	CaCl2	189	141000	0.0266	0.9871		187	0.9984
biotin-RPTPζ(FN)	HTNC(Fg)	CaCl2	173	148600	0.02568	0.9857		242	0.9988
biotin-RPTPζ(FN)	HTNC(Fg)	CaCl2	170	149900	0.0255	0.9864		191	0.9979
biotin-RPTPζ(FN)	HTNC(Fg)	CaCl2	170 ± 16	152875 ± 13340	0.026 ± 0.001			187 ± 47		Average ± SD
biotin-RPTPζ(FN)	HTNC(Fg)	EDTA	8650	51800	0.448	0.9951		9569	0.997
biotin-RPTPζ(FN)	HTNC(Fg)	EDTA	6241	66300	0.4138	0.9942		11204	0.998
biotin-RPTPζ(FN)	HTNC(Fg)	EDTA	6179	68390	0.4226	0.9931		8816	0.9986
biotin-RPTPζ(FN)	HTNC(Fg)	EDTA	5224	76510	0.3997	0.9922		10228	0.999
biotin-RPTPζ(FN)	HTNC(Fg)	EDTA	5860	60040	0.3518	0.9917		9932	0.998
biotin-RPTPζ(FN)	HTNC(Fg)	EDTA	6431 ± 1304	64608 ± 9270	0.407 ± 0.036			9950 ± 878		Average ± SD
biotin-RPTPζ(FN)	HTNR(Fg)	CaCl2	79	133000	0.0105	0.9877		114.4	0.9951
biotin-RPTPζ(FN)	HTNR(Fg)	CaCl2	80	131700	0.01054	0.9888		116.8	0.9937
biotin-RPTPζ(FN)	HTNR(Fg)	CaCl2	78	130000	0.0102	0.9887		112.6	0.9943
biotin-RPTPζ(FN)	HTNR(Fg)	CaCl2	79	128700	0.01022	0.9886		104	0.9958
biotin-RPTPζ(FN)	HTNR(Fg)	CaCl2	79 ± 1	130850 ± 1888	0.010 ± 0.001			112 ± 6		Average ± SD
biotin-RPTPζ(FN)	HTNR(Fg)	EDTA	526	63700	0.0335	0.9922		583	0.994
biotin-RPTPζ(FN)	HTNR(Fg)	EDTA	752	42500	0.03196	0.9915		882	0.9986
biotin-RPTPζ(FN)	HTNR(Fg)	EDTA	580	56250	0.03262	0.9925		694.2	0.9992
biotin-RPTPζ(FN)	HTNR(Fg)	EDTA	578	53230	0.03077	0.9922		667	0.9987
biotin-RPTPζ(FN)	HTNR(Fg)	EDTA	537	45240	0.02603	0.9898		766	0.998
biotin-RPTPζ(FN)	HTNR(Fg)	EDTA	602 ± 87	52184 ± 8548	0.031 ± 0.003			718 ± 112		Average ± SD
Sensorgrams were fitted to a 1:1 binding model using the Octet analysis software

## Sheet: Related to Figure 7A
Assay #1
	Raw data
	RPTPζ-FcYTS	4050	779791	4600	322863	4083
	RPTPγ-FcYTS	4226	4466	4457	4445	4084
		Fc	Fc-HTNC(Fg)	Fc-HTNN(Fg)	Fc-HTNR(Fg)	Fc-HTNX(Fg)
	Processed data	Obtained by dividing the signal above by the average signal obtained for the negative control (Fc region only, 4138) - rounded
	RPTPζ-FcYTS	0.978734	188.446	1.11165	78.0239	0.986709
	RPTPγ-FcYTS	1.02127	1.07927	1.07709	1.07419	0.98695
		Fc	Fc-HTNC(Fg)	Fc-HTNN(Fg)	Fc-HTNR(Fg)	Fc-HTNX(Fg)
Assay #2
	Raw data
	RPTPζ-FcYTS	4189	853063	4721	288728	17215
	RPTPγ-FcYTS	3980	4348	4030	4038	4110
		Fc	Fc-HTNC(Fg)	Fc-HTNN(Fg)	Fc-HTNR(Fg)	Fc-HTNX(Fg)
	Processed data	Obtained by dividing the signal above by the average signal obtained for the negative control (Fc region only, 4084.5) - rounded
	RPTPζ-FcYTS	1.02558	208.854	1.15583	70.6887	4.21471
	RPTPγ-FcYTS	0.974415	1.06451	0.986657	0.988615	1.00624
		Fc	Fc-HTNC(Fg)	Fc-HTNN(Fg)	Fc-HTNR(Fg)	Fc-HTNX(Fg)
Assay #3
	Raw data
	RPTPζ-FcYTS	4700	684998	4793	269094	4514
	RPTPγ-FcYTS	4507	4324	4938	4473	4518
		Fc	Fc-HTNC(Fg)	Fc-HTNN(Fg)	Fc-HTNR(Fg)	Fc-HTNX(Fg)
	Processed data	Obtained by dividing the signal above by the average signal obtained for the negative control (Fc region only, 4603.5) - rounded
	RPTPζ-FcYTS	1.02096	148.799	1.04116	58.4542	0.980558
	RPTPγ-FcYTS	0.979038	0.939285	1.07266	0.971652	0.981427
		Fc	Fc-HTNC(Fg)	Fc-HTNN(Fg)	Fc-HTNR(Fg)	Fc-HTNX(Fg)
Assay #4
	Raw data
	RPTPζ-FcYTS	4491	711046	4632	266925	4448
	RPTPγ-FcYTS	4403	4450	4429	4547	4552
		Fc	Fc-HTNC(Fg)	Fc-HTNN(Fg)	Fc-HTNR(Fg)	Fc-HTNX(Fg)
	Processed data	Obtained by dividing the signal above by the average signal obtained for the negative control (Fc region only, 4447) - rounded
	RPTPζ-FcYTS	1.00989	159.893	1.0416	60.0236	1.00022
	RPTPγ-FcYTS	0.990106	1.00067	0.995952	1.02249	1.02361
		Fc	Fc-HTNC(Fg)	Fc-HTNN(Fg)	Fc-HTNR(Fg)	Fc-HTNX(Fg)

## Sheet: Related to Figure 7C
Detailed parameters obtained from curve-fitting of data measured in AlphaScreen bead-based competition assays.
Inhibitor	Immobilized proteins	IC50 (nM)	R-square	Signal/Noise	Points analyzed	Outliers	95% confidence interval
TNC(Fg)	RPTPζ(CA-FN)-Fc + biotin-HTNC(Fg)	34	0.99	897	20	0	28 to 41 nM
TNC(Fg)	RPTPζ(CA-FN)-Fc + biotin-HTNC(Fg)	50	0.99	808	20	0	40 to 62 nM
TNC(Fg)	RPTPζ(CA-FN)-Fc + biotin-HTNC(Fg)	45	0.99	794	20	0	36 to 56 nM
TNC(Fg)	RPTPζ(CA-FN)-Fc + biotin-HTNC(Fg)	51	0.99	752	20	0	43 to 60 nM
TNC(Fg)	RPTPζ(CA-FN)-Fc + biotin-HTNC(Fg)	50	0.99	578	20	0	42 to 59 nM
TNC(Fg)	RPTPζ(CA-FN)-Fc + biotin-HTNC(Fg)	29	0.99	478	20	0	24 to 35 nM
TNC(Fg)	RPTPζ(CA-FN)-Fc + biotin-HTNC(Fg)	43 ± 9						Average ± SD
TNR(Fg)	RPTPζ(CA-FN)-Fc + biotin-HTNC(Fg)	35	0.99	927	20	0	27 to 45 nM
TNR(Fg)	RPTPζ(CA-FN)-Fc + biotin-HTNC(Fg)	44	0.96	636	20	0	27 to 70 nM
TNR(Fg)	RPTPζ(CA-FN)-Fc + biotin-HTNC(Fg)	61	0.99	789	20	0	50 to 74 nM
TNR(Fg)	RPTPζ(CA-FN)-Fc + biotin-HTNC(Fg)	48	0.98	680	20	0	31 to 73 nM
TNR(Fg)	RPTPζ(CA-FN)-Fc + biotin-HTNC(Fg)	47 ± 11						Average ± SD
TNC(Fg), Y2140H	RPTPζ(CA-FN)-Fc + biotin-HTNC(Fg)	NA	NA	713	20	NA	NA
TNC(Fg), Y2140H	RPTPζ(CA-FN)-Fc + biotin-HTNC(Fg)	NA	NA	958	20	NA	NA
TNC(Fg), Y2140H	RPTPζ(CA-FN)-Fc + biotin-HTNC(Fg)	NA	NA	1197	20	NA	NA
TNC(Fg), Y2140H	RPTPζ(CA-FN)-Fc + biotin-HTNC(Fg)	NA	NA	994	20	NA	NA
TNC(Fg), S2164H	RPTPζ(CA-FN)-Fc + biotin-HTNC(Fg)	NA	NA	453	20	NA	NA
TNC(Fg), S2164H	RPTPζ(CA-FN)-Fc + biotin-HTNC(Fg)	NA	NA	532	20	NA	NA
TNC(Fg), S2164H	RPTPζ(CA-FN)-Fc + biotin-HTNC(Fg)	NA	NA	1050	20	NA	NA
TNC(Fg), S2164H	RPTPζ(CA-FN)-Fc + biotin-HTNC(Fg)	NA	NA	802	20	NA	NA
TNC(Fg), Y2140H + S2164H	RPTPζ(CA-FN)-Fc + biotin-HTNC(Fg)	NA	NA	665	20	NA	NA
TNC(Fg), Y2140H + S2164H	RPTPζ(CA-FN)-Fc + biotin-HTNC(Fg)	NA	NA	549	20	NA	NA
TNC(Fg), Y2140H + S2164H	RPTPζ(CA-FN)-Fc + biotin-HTNC(Fg)	NA	NA	607	20	NA	NA
TNC(Fg), Y2140H + S2164H	RPTPζ(CA-FN)-Fc + biotin-HTNC(Fg)	NA	NA	576	20	NA	NA
NA: not applicable
